# Supplementary material for: Butterflies in urban parks in the Bangkok Metropolitan Region, Thailand
Source: Biodivers Data J. 2020 Oct 12;8:e56317. doi: 10.3897/BDJ.8.e56317 (PMC7572522; doi:10.3897/BDJ.8.e56317)
Supplement: Supplementary material 1 — Bangkok Urban Parks Butterfly Species Checklist [file bdj-08-e56317-s001.xls]

## Sheet: Sheet1
Butterfly Family	Butterfly Species	BIN	Benchakitti Park	Chatuchak Park	Lumphini Park	Queen Sirikit Park	Rama IX Park	Seri Thai Park	Thonburirom Park	Thawee Wanarom Park	Wachirabenchatat Park	Wareepirom Park
Nymphalidae	Acraea violae	BOLD:ABY2739				Y	Y					Y
Lycaenidae	Anthene emolus	BOLD:ACP9927				Y	Y
Pieridae	Appias olferna	BOLD:AAZ4640	Y		Y	Y		Y	Y		Y	Y
Lycaenidae	Arhopala centaurus	[BOLD:ACF5256]				Y
Nymphalidae	Ariadne ariadne	BOLD:AAN4008				Y	Y
Hesperiidae	Badamia exclamationis	BOLD:AAJ9296				Y
Hesperiidae	Borbo sp.											Y
Pieridae	Catopsilia pomona	BOLD:AAC6723	Y	Y	Y	Y	Y	Y	Y	Y	Y
Pieridae	Catopsilia pyranthe	BOLD:AAK2431			Y	Y			Y			Y
Nymphalidae	Cethosia cyane	BOLD:AAW6756					Y				Y	Y
Lycaenidae	Chilades lajus	BOLD:ACD4250	Y	Y	Y	Y	Y	Y	Y	Y
Lycaenidae	Chilades pandava	BOLD:AAJ4577		Y	Y	Y			Y
Nymphalidae	Danaus chrysippus	BOLD:ABX5122	Y	Y	Y	Y	Y	Y	Y			Y
Nymphalidae	Danaus genutia	BOLD:AAI9595				Y	Y	Y	Y	Y		Y
Pieridae	Delias hyparete	BOLD:ACA1657	Y				Y	Y	Y	Y		Y
Nymphalidae	Elymnias hypermnestra	BOLD:AAF5951							Y	Y	Y	Y
Lycaenidae	Euchrysops cnejus	BOLD:AAD0845										Y
Pieridae	Eurema hecabe	BOLD:AAA6082	Y	Y	Y	Y	Y				Y	Y
Nymphalidae	Euthalia aconthea	[BOLD:ACH6671]			Y
Papilionidae	Graphium doson	[BOLD:AAY2201]			Y
Nymphalidae	Hypolimnas bolina	BOLD:AAB7950		Y		Y	Y	Y	Y	Y	Y
Lycaenidae	Hypolycaena erylus	BOLD:AAZ4894				Y
Nymphalidae	Ideopsis similis	BOLD:AAK4187							Y
Pieridae	Ixias pyrene	[BOLD:AAE5788]			Y
Nymphalidae	Junonia almana	BOLD:AAE2153		Y	Y	Y	Y				Y	Y
Nymphalidae	Junonia atlites	BOLD:AAE2156	Y									Y
Nymphalidae	Junonia lemonias	BOLD:ABZ7487	Y	Y	Y	Y	Y	Y			Y	Y
Lycaenidae	Lampides boeticus	BOLD:AAA3848					Y
Pieridae	Leptosia nina	BOLD:AAK8960	Y	Y	Y	Y	Y	Y	Y	Y	Y	Y
Lycaenidae	Leptotes plinius	BOLD:ADM9099	Y		Y	Y	Y	Y	Y
Papilionidae	Pachliopta aristolochiae	BOLD:AAJ9688	Y	Y		Y	Y	Y		Y	Y
Papilionidae	Papilio demoleus	BOLD:AAD6030	Y		Y	Y	Y	Y		Y	Y	Y
Papilionidae	Papilio memnon	BOLD:AAE6788						Y
Papilionidae	Papilio polytes	BOLD:AAI6158									Y
Nymphalidae	Parantica agleoides	[BOLD:ABY3113]							Y
Hesperiidae	Parnara ganga	BOLD:ACX3791					Y		Y			Y
Hesperiidae	Parnara cf. guttata	BOLD:AAF7377		Y		Y						Y
Hesperiidae	Parnara sp.	BOLD:ADM8614										Y
Hesperiidae	Pelopidas cf. agna	BOLD:AAE7126	Y	Y		Y	Y	Y	Y	Y*	Y	Y
Hesperiidae	Pelopidas cf. mathias	BOLD:ACS5779		Y	Y*	Y	Y	Y	Y
Nymphalidae	Phalanta phalanta	BOLD:AAW5482				Y
Lycaenidae	Prosotas dubiosa	BOLD:AAZ4057				Y
Lycaenidae	Rapala manea	[BOLD:ABA0509]			Y
Hesperiidae	Suastus gremius	BOLD:AAJ4575			Y	Y			Y		Y
Lycaenidae	Tajuria cippus	BOLD:ADM8685				Y
Hesperiidae	Taractrocera archias	BOLD:ADH6093							Y			Y
Nymphalidae	Tirumala limniace	[BOLD:AAB6318]						Y	Y
Papilionidae	Troides aeacus	BOLD:ABY8818				Y	Y		Y
Hesperiidae	Udaspes folus	BOLD:ACS4232				Y		Y	Y
Lycaenidae	Zizina otis	BOLD:AAB2267	Y	Y		Y	Y		Y	Y	Y
Lycaenidae	Zizula hylax	BOLD:AAC8012	Y	Y	Y	Y	Y	Y	Y	Y	Y	Y
*We were not able to sequence these specimens of Pelopidas but based on morphology we have tentatively matched them with one of the two Pelopidas species.
